# Supplementary material for: A Feasibility Study of Functional Lung Volume Preservation during Stereotactic Body Radiotherapy Guided by Gallium-68 Perfusion PET/CT
Source: Cancers (Basel). 2023 Mar 11;15(6):1726. doi: 10.3390/cancers15061726 (PMC10046099; doi:10.3390/cancers15061726)
Supplement: Supplementary file 1 [file cancers-15-01726-s001.zip]

Archive with 1 entries (1 files):
- cancers-2278076-supplementary.pdf
